# Supplementary material for: Juvenile peripheral LPS exposure overrides female resilience to prenatal VPA effects on adult sociability in mice
Source: Sci Rep. 2024 May 19;14:11435. doi: 10.1038/s41598-024-62217-6 (PMC11102908; doi:10.1038/s41598-024-62217-6)
Supplement: Supplementary file 2 — Supplementary Information 1. [file 41598_2024_62217_MOESM2_ESM.xlsx]

## Sheet: Litters
Cohort	Dam	Treatment	Gestational_length	Males	Females	Litter_size	Male_female_ratio
1	H667	VEH	19	5	5	10	1
1	H670	VEH	19	4	6	10	0.666667
1	H662	VEH	19	3	4	7	0.75
2	H219	VEH	19	6	3	9	2
2	H220	VEH	19	7	5	12	1.4
2	H223	VEH	20	6	7	13	0.857143
2	H228	VEH	19	6	5	11	1.2
2	H243	VEH	19	5	3	8	1.66667
2	H246	VEH	19	7	5	12	1.4
2	H258	VEH	19	6	8	14	0.75
2	H259	VEH	19	4	6	10	0.666667
2	H265	VEH	19	1	7	8	0.142857
3	H606	VEH	19	3	5	8	0.6
3	H611	VEH	19	3	4	7	0.75
3	H621	VEH	20	5	1	6	5
3	H620	VEH	20	4	6	10	0.666667
3	H608	VEH	19	5	5	10	1
3	H619	VEH	19	5	4	9	1.25
4	H303	VEH	19	8	5	13	1.6
4	H301	VEH	19	10	4	14	2.5
4	H297	VEH	19	6	7	13	0.857143
4	H298	VEH	19	7	4	11	1.75
2	H221	VPA	19	5	1	6	5
2	H229	VPA	20	4	6	10	0.666667
2	H242	VPA	20	12	3	15	4
2	H244	VPA	20	4	5	9	0.8
2	H247	VPA	19	7	2	9	3.5
2	H251	VPA	20	4	3	7	1.33333
2	H253	VPA	20	6	9	15	0.666667
2	H255	VPA	19	7	7	14	1
2	H260	VPA	20	7	4	11	1.75
3	H610	VPA	19	3	6	9	0.5
3	H616	VPA	19	2	2	4	1
3	H613	VPA	19	5	5	10	1
3	H624	VPA	19	3	3	6	1
3	H602	VPA	19	3	2	5	1.5
4	H291	VPA	19	1	8	9	0.125
4	H300	VPA	19	6	6	12	1

## Sheet: IL1_PD22
Mouse	Dam	Prenatal	PD22	IL1_Spleen	IL1_Hippocampus
294	H667	VEH	SAL	175.275	156.657
295	H670	VEH	SAL	93.2042	106.978
296	H662	VEH	SAL	31.5206	36.3654
297	H667	VEH	LPS	577.218	2003.2
298	H670	VEH	LPS	487.96	2219.64
299	H662	VEH	LPS	794.511	3319.52

## Sheet: Weight_gain
Dam	Mouse	Prenatal	Juvenile	Weight_PD24	Weight_PD26	Weight_PD28	Weight_PD30	Weight_P32	Weight_PD34
H223	C707	Veh	LPS	16.8067	36.9748	51.2605	65.5462	70.5882	81.5126
H219	C705	Veh	LPS	12.1795	24.359	40.3846	51.2821	55.1282	67.9487
H223	C713	Veh	LPS	17.2932	30.8271	42.1053	49.6241	55.6391	66.1654
H220	C711	Veh	LPS	13.8462	30	47.6923	60.7692	72.3077	80
H219	C710	Veh	LPS	9.28571	15	22.1429	26.4286	28.5714	32.8571
H243	C778	Veh	LPS	7.78443	17.3653	25.1497	34.1317	47.3054	48.503
H246	C780	Veh	LPS	18.797	33.0827	48.1203	57.8947	66.9173	76.6917
H243	C799	Veh	LPS	10	19.4118	29.4118	40.5882	48.8235	58.2353
H265	C870	Veh	LPS	14.2105	24.2105	34.7368	46.3158	40.5263	46.8421
H265	C872	Veh	LPS	17.8571	30.102	36.2245	39.2857	43.8776	43.3673
H259	C882	Veh	LPS	16.7883	38.6861	58.3942	69.3431	86.8613	83.2117
H265	C884	Veh	LPS	10.5769	22.5962	30.2885	35.0962	38.4615	39.9038
H228	C709	Veh	SAL	16.1765	32.3529	47.0588	58.8235	63.2353	63.2353
H223	C708	Veh	SAL	17.8571	33.9286	48.2143	66.0714	77.6786	86.6071
H220	C706	Veh	SAL	17.6991	30.0885	47.7876	67.2566	83.1858	93.8053
H228	C714	Veh	SAL	17.9012	30.8642	41.358	54.321	60.4938	58.0247
H220	C712	Veh	SAL	14.0625	29.6875	45.3125	57.8125	71.0938	73.4375
H246	C779	Veh	SAL	17.1875	31.25	44.5312	52.3438	57.8125	68.75
H246	C781	Veh	SAL	17.3913	33.0435	46.9565	62.6087	71.3043	79.1304
H243	C798	Veh	SAL	12.3529	24.7059	34.1176	42.3529	50	52.9412
H246	C800	Veh	SAL	11.1111	20.7407	29.6296	39.2593	42.963	53.3333
H258	C869	Veh	SAL	20.3704	38.8889	52.7778	73.1481	88.8889	100.926
H259	C871	Veh	SAL	12.2137	22.1374	41.2214	52.6718	64.1221	73.2824
H258	C881	Veh	SAL	16.1017	27.1186	42.3729	51.6949	70.339	79.661
H265	C883	Veh	SAL	15.9204	29.3532	41.791	52.2388	45.7711	49.2537
H229	C721	VPA	LPS	10.274	21.2329	32.8767	38.3562	43.8356	51.3699
H229	C723	VPA	LPS	11.0345	21.3793	31.7241	40	44.8276	45.5172
H221	C720	VPA	LPS	11.875	20.625	28.125	30.625	35	35.625
H253	C789	VPA	LPS	19.6581	37.6068	49.5726	62.3932	76.0684	82.0513
H242	C791	VPA	LPS	24.2718	44.6602	61.165	81.5534	98.0583	112.621
H242	C808	VPA	LPS	19.3878	37.7551	59.1837	76.5306	96.9388	119.388
H244	C809	VPA	LPS	9.375	18.75	33.125	41.875	48.75	57.5
H247	C811	VPA	LPS	15.625	28.125	38.2812	46.0938	50.7812	59.375
H244	C819	VPA	LPS	14.2077	23.4973	30.6011	39.3443	32.2404	36.0656
H251	C821	VPA	LPS	11.8519	23.7037	31.1111	38.5185	39.2593	48.1481
H255	C878	VPA	LPS	21.3115	33.6066	50.8197	63.1148	69.6721	77.8689
H260	C880	VPA	LPS	11.0345	22.7586	31.7241	37.931	50.3448	50.3448
H229	C722	VPA	SAL	14.4	24.8	31.2	36.8	40	35.2
H229	C724	VPA	SAL	13.6364	23.4848	25.7576	28.7879	31.0606	31.8182
H253	C788	VPA	SAL	22.6804	37.1134	54.6392	82.4742	89.6907	108.247
H253	C790	VPA	SAL	25.5102	37.7551	53.0612	58.1633	69.3878	69.3878
H244	C792	VPA	SAL	17.8571	30	39.2857	52.8571	62.1429	72.1429
H244	C810	VPA	SAL	6.70391	17.3184	24.581	30.1676	35.7542	39.6648
H253	C812	VPA	SAL	15.8416	36.6337	50.495	61.3861	77.2277	83.1683
H242	C818	VPA	SAL	17.7305	31.2057	39.0071	43.9716	47.5177	60.9929
H253	C820	VPA	SAL	17.0543	33.3333	46.5116	57.3643	62.7907	71.3178
H253	C822	VPA	SAL	23.6364	42.7273	58.1818	73.6364	77.2727	91.8182
H260	C877	VPA	SAL	8.66667	19.3333	25.3333	31.3333	38	44.6667
H255	C879	VPA	SAL	25.3012	42.1687	69.8795	86.747	103.614	114.458

## Sheet: Weight
Dam	Mouse	Prenatal	Juvenile	Weight_PD22	Weight_PD24	Weight_PD26	Weight_PD28	Weight_PD30	Weight_PD32	Weight_PD34
H223	C707	SAL	LPS	11.9	13.9	16.3	18	19.7	20.3	21.6
H219	C705	SAL	LPS	15.6	17.5	19.4	21.9	23.6	24.2	26.2
H223	C713	SAL	LPS	13.3	15.6	17.4	18.9	19.9	20.7	22.1
H220	C711	SAL	LPS	13	14.8	16.9	19.2	20.9	22.4	23.4
H219	C710	SAL	LPS	14	15.3	16.1	17.1	17.7	18	18.6
H243	C778	SAL	LPS	16.7	18	19.6	20.9	22.4	24.6	24.8
H246	C780	SAL	LPS	13.3	15.8	17.7	19.7	21	22.2	23.5
H243	C799	SAL	LPS	17	18.7	20.3	22	23.9	25.3	26.9
H265	C870	SAL	LPS	19	21.7	23.6	25.6	27.8	26.7	27.9
H265	C872	SAL	LPS	19.6	23.1	25.5	26.7	27.3	28.2	28.1
H259	C882	SAL	LPS	13.7	16	19	21.7	23.2	25.6	25.1
H265	C884	SAL	LPS	20.8	23	25.5	27.1	28.1	28.8	29.1
H228	C709	SAL	SAL	13.6	15.8	18	20	21.6	22.2	22.2
H223	C708	SAL	SAL	11.2	13.2	15	16.6	18.6	19.9	20.9
H220	C706	SAL	SAL	11.3	13.3	14.7	16.7	18.9	20.7	21.9
H228	C714	SAL	SAL	16.2	19.1	21.2	22.9	25	26	25.6
H220	C712	SAL	SAL	12.8	14.6	16.6	18.6	20.2	21.9	22.2
H246	C779	SAL	SAL	12.8	15	16.8	18.5	19.5	20.2	21.6
H246	C781	SAL	SAL	11.5	13.5	15.3	16.9	18.7	19.7	20.6
H243	C798	SAL	SAL	17	19.1	21.2	22.8	24.2	25.5	26
H246	C800	SAL	SAL	13.5	15	16.3	17.5	18.8	19.3	20.7
H258	C869	SAL	SAL	10.8	13	15	16.5	18.7	20.4	21.7
H259	C871	SAL	SAL	13.1	14.7	16	18.5	20	21.5	22.7
H258	C881	SAL	SAL	11.8	13.7	15	16.8	17.9	20.1	21.2
H265	C883	SAL	SAL	20.1	23.3	26	28.5	30.6	29.3	30
H229	C721	VPA	LPS	14.6	16.1	17.7	19.4	20.2	21	22.1
H229	C723	VPA	LPS	14.5	16.1	17.6	19.1	20.3	21	21.1
H221	C720	VPA	LPS	16	17.9	19.3	20.5	20.9	21.6	21.7
H253	C789	VPA	LPS	11.7	14	16.1	17.5	19	20.6	21.3
H242	C791	VPA	LPS	10.3	12.8	14.9	16.6	18.7	20.4	21.9
H242	C808	VPA	LPS	9.8	11.7	13.5	15.6	17.3	19.3	21.5
H244	C809	VPA	LPS	16	17.5	19	21.3	22.7	23.8	25.2
H247	C811	VPA	LPS	12.8	14.8	16.4	17.7	18.7	19.3	20.4
H244	C819	VPA	LPS	18.3	20.9	22.6	23.9	25.5	24.2	24.9
H251	C821	VPA	LPS	13.5	15.1	16.7	17.7	18.7	18.8	20
H255	C878	VPA	LPS	12.2	14.8	16.3	18.4	19.9	20.7	21.7
H260	C880	VPA	LPS	14.5	16.1	17.8	19.1	20	21.8	21.8
H229	C722	VPA	SAL	12.5	14.3	15.6	16.4	17.1	17.5	16.9
H229	C724	VPA	SAL	13.2	15	16.3	16.6	17	17.3	17.4
H253	C788	VPA	SAL	9.7	11.9	13.3	15	17.7	18.4	20.2
H253	C790	VPA	SAL	9.8	12.3	13.5	15	15.5	16.6	16.6
H244	C792	VPA	SAL	14	16.5	18.2	19.5	21.4	22.7	24.1
H244	C810	VPA	SAL	17.9	19.1	21	22.3	23.3	24.3	25
H253	C812	VPA	SAL	10.1	11.7	13.8	15.2	16.3	17.9	18.5
H242	C818	VPA	SAL	14.1	16.6	18.5	19.6	20.3	20.8	22.7
H253	C820	VPA	SAL	12.9	15.1	17.2	18.9	20.3	21	22.1
H253	C822	VPA	SAL	11	13.6	15.7	17.4	19.1	19.5	21.1
H260	C877	VPA	SAL	15	16.3	17.9	18.8	19.7	20.7	21.7
H255	C879	VPA	SAL	8.3	10.4	11.8	14.1	15.5	16.9	17.8

## Sheet: Behavior
Mouse	Cage	Dam	Prenatal	Juvenile	SIhab_R	SIhab_L	SI_S	SI_NS	SI_index	SG_time	OF_Distance	OF_Center_time
705	4	H219	VEH	LPS	33.7	27.8	212.5	69.2	50.8697	227.4	23.616	0
707	4	H223	VEH	LPS	29	22.7	137.7	62.9	37.2881	191.8	16.673	0
710	5	H219	VEH	LPS	18.1	31.6	218.9	81.5	45.739	184.9	21.26	0
711	5	H220	VEH	LPS	25.2	21.5	111.1	58.8	30.7828	130	25.556	134.7
713	5	H223	VEH	LPS	24.8	26.4	93.8	50.7	29.827	237.3	20.132	20.8
778	11	H243	VEH	LPS	38.5	24.7	140.1	115.6	9.58154	141.9	18.44	0
780	11	H246	VEH	LPS	19.2	36.3	96.6	48.4	33.2414	162.5	32.764	153.3
799	15	H243	VEH	LPS	40.7	37.5	167.3	87.7	31.2157	203.5	33.534	0
870	30	H265	VEH	LPS	22.1	21.7	83	33.6	42.3671	117	23.184	6.4
872	30	H265	VEH	LPS	24.7	22.6	80.5	36	38.1974	66.1	46.313	9.2
882	33	H259	VEH	LPS	22.7	25.3	107.3	47.7	38.4516	168.6	44.88	58.7
884	33	H265	VEH	LPS	24.9	28.1	158.4	40.7	59.116	219.5	48.602	39.8
706	4	H220	VEH	SAL	27.1	30.4	249.8	54.7	64.0722	344.5	22.535	0
708	4	H223	VEH	SAL	18.2	30.9	206.9	65.9	51.6862	182.4	8.403	0
709	4	H228	VEH	SAL	23.2	24.9	186.3	69.2	45.8317	102	21.374	0
712	5	H220	VEH	SAL	36.5	28	195.2	47.2	61.0561	206.5	30.288	109.6
714	5	H228	VEH	SAL	33.1	27	118.3	80.6	18.9542	249.2	26.145	70.1
779	11	H246	VEH	SAL	34	29.2	103.5	72	17.9487	78.1	23.948	126.3
781	11	H246	VEH	SAL	30.9	35.8	98.8	44.7	37.7003	139.9	16.358	0
798	15	H243	VEH	SAL	22.8	35.1	204.1	39.7	67.4323	147.8	24.863	0
800	15	H246	VEH	SAL	23.3	28.9	57.7	33.6	26.3965	165.6	29.684	110.8
869	30	H258	VEH	SAL	23.4	36.4	263.6	40.1	73.5924	59.5	33.82	31.2
871	30	H259	VEH	SAL	18.9	23	112.2	63.7	27.5725	156.6	29.376	0
881	33	H258	VEH	SAL	16.3	17.3	189	34.8	68.9008	153.3	33.867	7.5
883	33	H265	VEH	SAL	22.1	22.1	90.6	52	27.0687	80.8	47.457	0
720	7	H221	VPA	LPS	18.1	18.3	75.3	71.9	2.30978	132.5	32.958	16.3
721	7	H229	VPA	LPS	5.6	23	141.7	166.7	-8.10636	170.3	19.63	19.7
723	7	H229	VPA	LPS	29	37.5	80.5	75.8	3.00704	109.7	25.18	5.9
789	13	H253	VPA	LPS	43.8	35.3	45	139.4	-51.1931	69	26.948	88
791	13	H242	VPA	LPS	39.9	36.8	79.7	53.3	19.8496	23.8	15.734	0
808	17	H242	VPA	LPS	37.6	37.5	100.8	79.4	11.8757	187.8	25.366	25.3
809	17	H244	VPA	LPS	42.2	36.9	176.7	69.4	43.6002	272.6	29.714	152.8
811	17	H247	VPA	LPS	23.9	22.8	76.7	50.3	20.7874	185.1	11.023	0
819	19	H244	VPA	LPS	50	51.8	135.7	84.5	23.2516	314.1	26.76	171.6
821	19	H251	VPA	LPS	31.1	28.9	140	44.4	51.8438	256.8	28.038	98.3
878	32	H255	VPA	LPS						127	34.764	42.3
880	32	H260	VPA	LPS	28.1	20.6	146.8	59.5	42.317	225.2	28.649	5.1
724	7	H229	VPA	SAL	13.8	21	238.5	25.9	80.4085	128.4	10.596	1.5
788	13	H253	VPA	SAL	37.4	24.8	115.9	34.4	54.2249	98.8	25.109	73.7
792	13	H244	VPA	SAL	39.5	28	97.8	63	21.6418	171.2	30.188	128.1
810	17	H244	VPA	SAL	28.8	18.5	119.5	53.1	38.4705	224.8	31.427	148.1
812	17	H253	VPA	SAL	28.7	30.1	209.6	33.9	72.1561	112.5	31.312	118.4
818	19	H242	VPA	SAL	30.9	37.2	97.4	60.9	23.0575	112
820	19	H253	VPA	SAL	26.6	28.3	154.5	52.2	49.492	115.1	15.031	18.3
822	19	H253	VPA	SAL	72.6	41.8	158.6	56.9	47.1926	192.8	26.557	0
877	32	H260	VPA	SAL	27.7	22.2	108	57	30.9091	299.5	30.446	1.3
879	32	H255	VPA	SAL	14.6	27.1	184.1	36.5	66.9084	131.2	25.795	16

## Sheet: SI_habituation
Mouse	Cage	Dam	Prenatal	Juvenile	Side	Time
705	4	H219	VEH	LPS	SIhab_R	33.7
707	4	H223	VEH	LPS	SIhab_R	29
710	5	H219	VEH	LPS	SIhab_R	18.1
711	5	H220	VEH	LPS	SIhab_R	25.2
713	5	H223	VEH	LPS	SIhab_R	24.8
778	11	H243	VEH	LPS	SIhab_R	38.5
780	11	H246	VEH	LPS	SIhab_R	19.2
799	15	H243	VEH	LPS	SIhab_R	40.7
870	30	H265	VEH	LPS	SIhab_R	22.1
872	30	H265	VEH	LPS	SIhab_R	24.7
882	33	H259	VEH	LPS	SIhab_R	22.7
884	33	H265	VEH	LPS	SIhab_R	24.9
706	4	H220	VEH	SAL	SIhab_R	27.1
708	4	H223	VEH	SAL	SIhab_R	18.2
709	4	H228	VEH	SAL	SIhab_R	23.2
712	5	H220	VEH	SAL	SIhab_R	36.5
714	5	H228	VEH	SAL	SIhab_R	33.1
779	11	H246	VEH	SAL	SIhab_R	34
781	11	H246	VEH	SAL	SIhab_R	30.9
798	15	H243	VEH	SAL	SIhab_R	22.8
800	15	H246	VEH	SAL	SIhab_R	23.3
869	30	H258	VEH	SAL	SIhab_R	23.4
871	30	H259	VEH	SAL	SIhab_R	18.9
881	33	H258	VEH	SAL	SIhab_R	16.3
883	33	H265	VEH	SAL	SIhab_R	22.1
720	7	H221	VPA	LPS	SIhab_R	18.1
721	7	H229	VPA	LPS	SIhab_R	5.6
723	7	H229	VPA	LPS	SIhab_R	29
789	13	H253	VPA	LPS	SIhab_R	43.8
791	13	H242	VPA	LPS	SIhab_R	39.9
808	17	H242	VPA	LPS	SIhab_R	37.6
809	17	H244	VPA	LPS	SIhab_R	42.2
811	17	H247	VPA	LPS	SIhab_R	23.9
819	19	H244	VPA	LPS	SIhab_R	50
821	19	H251	VPA	LPS	SIhab_R	31.1
880	32	H260	VPA	LPS	SIhab_R	28.1
724	7	H229	VPA	SAL	SIhab_R	13.8
788	13	H253	VPA	SAL	SIhab_R	37.4
792	13	H244	VPA	SAL	SIhab_R	39.5
810	17	H244	VPA	SAL	SIhab_R	28.8
812	17	H253	VPA	SAL	SIhab_R	28.7
818	19	H242	VPA	SAL	SIhab_R	30.9
820	19	H253	VPA	SAL	SIhab_R	26.6
822	19	H253	VPA	SAL	SIhab_R	72.6
877	32	H260	VPA	SAL	SIhab_R	27.7
879	32	H255	VPA	SAL	SIhab_R	14.6
705	4	H219	VEH	LPS	SIhab_L	27.8
707	4	H223	VEH	LPS	SIhab_L	22.7
710	5	H219	VEH	LPS	SIhab_L	31.6
711	5	H220	VEH	LPS	SIhab_L	21.5
713	5	H223	VEH	LPS	SIhab_L	26.4
778	11	H243	VEH	LPS	SIhab_L	24.7
780	11	H246	VEH	LPS	SIhab_L	36.3
799	15	H243	VEH	LPS	SIhab_L	37.5
870	30	H265	VEH	LPS	SIhab_L	21.7
872	30	H265	VEH	LPS	SIhab_L	22.6
882	33	H259	VEH	LPS	SIhab_L	25.3
884	33	H265	VEH	LPS	SIhab_L	28.1
706	4	H220	VEH	SAL	SIhab_L	30.4
708	4	H223	VEH	SAL	SIhab_L	30.9
709	4	H228	VEH	SAL	SIhab_L	24.9
712	5	H220	VEH	SAL	SIhab_L	28
714	5	H228	VEH	SAL	SIhab_L	27
779	11	H246	VEH	SAL	SIhab_L	29.2
781	11	H246	VEH	SAL	SIhab_L	35.8
798	15	H243	VEH	SAL	SIhab_L	35.1
800	15	H246	VEH	SAL	SIhab_L	28.9
869	30	H258	VEH	SAL	SIhab_L	36.4
871	30	H259	VEH	SAL	SIhab_L	23
881	33	H258	VEH	SAL	SIhab_L	17.3
883	33	H265	VEH	SAL	SIhab_L	22.1
720	7	H221	VPA	LPS	SIhab_L	18.3
721	7	H229	VPA	LPS	SIhab_L	23
723	7	H229	VPA	LPS	SIhab_L	37.5
789	13	H253	VPA	LPS	SIhab_L	35.3
791	13	H242	VPA	LPS	SIhab_L	36.8
808	17	H242	VPA	LPS	SIhab_L	37.5
809	17	H244	VPA	LPS	SIhab_L	36.9
811	17	H247	VPA	LPS	SIhab_L	22.8
819	19	H244	VPA	LPS	SIhab_L	51.8
821	19	H251	VPA	LPS	SIhab_L	28.9
880	32	H260	VPA	LPS	SIhab_L	20.6
724	7	H229	VPA	SAL	SIhab_L	21
788	13	H253	VPA	SAL	SIhab_L	24.8
792	13	H244	VPA	SAL	SIhab_L	28
810	17	H244	VPA	SAL	SIhab_L	18.5
812	17	H253	VPA	SAL	SIhab_L	30.1
818	19	H242	VPA	SAL	SIhab_L	37.2
820	19	H253	VPA	SAL	SIhab_L	28.3
822	19	H253	VPA	SAL	SIhab_L	41.8
877	32	H260	VPA	SAL	SIhab_L	22.2
879	32	H255	VPA	SAL	SIhab_L	27.1

## Sheet: SI_test
Mouse	Cage	Dam	Prenatal	Juvenile	Stimulus	Time
705	4	H219	VEH	LPS	SI_S	212.5
707	4	H223	VEH	LPS	SI_S	137.7
710	5	H219	VEH	LPS	SI_S	218.9
711	5	H220	VEH	LPS	SI_S	111.1
713	5	H223	VEH	LPS	SI_S	93.8
778	11	H243	VEH	LPS	SI_S	140.1
780	11	H246	VEH	LPS	SI_S	96.6
799	15	H243	VEH	LPS	SI_S	167.3
870	30	H265	VEH	LPS	SI_S	83
872	30	H265	VEH	LPS	SI_S	80.5
882	33	H259	VEH	LPS	SI_S	107.3
884	33	H265	VEH	LPS	SI_S	158.4
706	4	H220	VEH	SAL	SI_S	249.8
708	4	H223	VEH	SAL	SI_S	206.9
709	4	H228	VEH	SAL	SI_S	186.3
712	5	H220	VEH	SAL	SI_S	195.2
714	5	H228	VEH	SAL	SI_S	118.3
779	11	H246	VEH	SAL	SI_S	103.5
781	11	H246	VEH	SAL	SI_S	98.8
798	15	H243	VEH	SAL	SI_S	204.1
800	15	H246	VEH	SAL	SI_S	57.7
869	30	H258	VEH	SAL	SI_S	263.6
871	30	H259	VEH	SAL	SI_S	112.2
881	33	H258	VEH	SAL	SI_S	189
883	33	H265	VEH	SAL	SI_S	90.6
720	7	H221	VPA	LPS	SI_S	75.3
721	7	H229	VPA	LPS	SI_S	141.7
723	7	H229	VPA	LPS	SI_S	80.5
789	13	H253	VPA	LPS	SI_S	45
791	13	H242	VPA	LPS	SI_S	79.7
808	17	H242	VPA	LPS	SI_S	100.8
809	17	H244	VPA	LPS	SI_S	176.7
811	17	H247	VPA	LPS	SI_S	76.7
819	19	H244	VPA	LPS	SI_S	135.7
821	19	H251	VPA	LPS	SI_S	140
880	32	H260	VPA	LPS	SI_S	146.8
724	7	H229	VPA	SAL	SI_S	238.5
788	13	H253	VPA	SAL	SI_S	115.9
792	13	H244	VPA	SAL	SI_S	97.8
810	17	H244	VPA	SAL	SI_S	119.5
812	17	H253	VPA	SAL	SI_S	209.6
818	19	H242	VPA	SAL	SI_S	97.4
820	19	H253	VPA	SAL	SI_S	154.5
822	19	H253	VPA	SAL	SI_S	158.6
877	32	H260	VPA	SAL	SI_S	108
879	32	H255	VPA	SAL	SI_S	184.1
705	4	H219	VEH	LPS	SI_NS	69.2
707	4	H223	VEH	LPS	SI_NS	62.9
710	5	H219	VEH	LPS	SI_NS	81.5
711	5	H220	VEH	LPS	SI_NS	58.8
713	5	H223	VEH	LPS	SI_NS	50.7
778	11	H243	VEH	LPS	SI_NS	115.6
780	11	H246	VEH	LPS	SI_NS	48.4
799	15	H243	VEH	LPS	SI_NS	87.7
870	30	H265	VEH	LPS	SI_NS	33.6
872	30	H265	VEH	LPS	SI_NS	36
882	33	H259	VEH	LPS	SI_NS	47.7
884	33	H265	VEH	LPS	SI_NS	40.7
706	4	H220	VEH	SAL	SI_NS	54.7
708	4	H223	VEH	SAL	SI_NS	65.9
709	4	H228	VEH	SAL	SI_NS	69.2
712	5	H220	VEH	SAL	SI_NS	47.2
714	5	H228	VEH	SAL	SI_NS	80.6
779	11	H246	VEH	SAL	SI_NS	72
781	11	H246	VEH	SAL	SI_NS	44.7
798	15	H243	VEH	SAL	SI_NS	39.7
800	15	H246	VEH	SAL	SI_NS	33.6
869	30	H258	VEH	SAL	SI_NS	40.1
871	30	H259	VEH	SAL	SI_NS	63.7
881	33	H258	VEH	SAL	SI_NS	34.8
883	33	H265	VEH	SAL	SI_NS	52
720	7	H221	VPA	LPS	SI_NS	71.9
721	7	H229	VPA	LPS	SI_NS	166.7
723	7	H229	VPA	LPS	SI_NS	75.8
789	13	H253	VPA	LPS	SI_NS	139.4
791	13	H242	VPA	LPS	SI_NS	53.3
808	17	H242	VPA	LPS	SI_NS	79.4
809	17	H244	VPA	LPS	SI_NS	69.4
811	17	H247	VPA	LPS	SI_NS	50.3
819	19	H244	VPA	LPS	SI_NS	84.5
821	19	H251	VPA	LPS	SI_NS	44.4
880	32	H260	VPA	LPS	SI_NS	59.5
724	7	H229	VPA	SAL	SI_NS	25.9
788	13	H253	VPA	SAL	SI_NS	34.4
792	13	H244	VPA	SAL	SI_NS	63
810	17	H244	VPA	SAL	SI_NS	53.1
812	17	H253	VPA	SAL	SI_NS	33.9
818	19	H242	VPA	SAL	SI_NS	60.9
820	19	H253	VPA	SAL	SI_NS	52.2
822	19	H253	VPA	SAL	SI_NS	56.9
877	32	H260	VPA	SAL	SI_NS	57
879	32	H255	VPA	SAL	SI_NS	36.5

## Sheet: GFAP_Adult
Mouse	Dam	Prenatal	Juvenile	CA1pyr	CA1or	CA1rad	DGmol	DGgran	DGhilus	CerMol	CerGran
C709	H228	VEH	SAL	13.9121	21.083	22.9062	22.0198	3.47868	52.9078	15.812	14.166
C708	H223	VEH	SAL	13.6172	26.1777	28.3346	25.7042	5.19761	53.6464	6.778	5.77975
C706	H220	VEH	SAL	12.6182	20.4112	21.4766	25.7726	4.66049	53.5138	6.32	5.7575
C800	H246	VEH	SAL	9.73275	23.3342	25.3336	23.2282	3.35404	51.4671	10.3257	13.551
C869	H258	VEH	SAL	13.6325	26.7607	27.1654	19.5214	6.46092	43.9587	6.80533	6.81133
C707	H223	VEH	LPS	12.2027	21.3912	18.1081	21.7078	3.31334	47.7978	10.9563	10.1023
C705	H219	VEH	LPS	14.6047	23.7068	26.4839	25.3955	4.79573	53.2303	10.235	15.995
C799	H243	VEH	LPS	10.9028	24.8456	22.8938	27.8159	3.58324	48.5917
C870	H265	VEH	LPS	8.72396	25.9286	26.1296	29.8735	3.14618	59.8021	10.833	7.75533
C872	H265	VEH	LPS	13.0422	27.9149	27.8109	33.3958	6.1657	63.3779	10.6622	13.5267
C812	H253	VPA	SAL	12.1322	28.4824	25.1303	27.0797	5.99834	53.3209	15.1037	16.7167
C820	H253	VPA	SAL	9.03661	27.0548	25.219	28.9774	3.03209	48.1728	15.3553	16.9407
C877	H260	VPA	SAL	7.09677	24.4253	26.3533	27.4455	2.75859	57.2362	13.833	14.5402
C879	H255	VPA	SAL	10.1436	26.0843	22.516	29.2923	1.97633	59.9434	17.4837	21.6027
C721	H229	VPA	LPS	7.57243	20.5923	22.2141	21.0196	1.94553	43.4196	6.3715	9.50675
C809	H244	VPA	LPS	7.2792	26.1699	24.9275	23.917	4.72675	46.8957	13.9143	10.743
C811	H247	VPA	LPS	9.76209	27.2844	24.8716	26.249	4.36011	53.9082	9.02433	11.9513
C821	H251	VPA	LPS	11.1319	28.5596	29.9959	24.6681	2.45097	54.4567	13.579	9.546
C880	H260	VPA	LPS	6.85506	23.0129	23.0167	17.008	5.77819	56.2659	12.371	11.8543

## Sheet: IBA1_Adult
Mouse	Dam	Prenatal	Juvenile	CA1pyr_type1	CA1pyr_type2	CA1pyr_total	CA1or_type1	CA1or_type2	CA1or_total	CA1rad_type1	CA1rad_type2	CA1rad_total	DGmol_type1	DGmol_type2	DGmol_total	DGgran_type1	DGgran_type2	DGgran_total	DGhilus_type1	DGhilus_type2	DGhilus_total	CerMol_type1	CerMol_type2	CerMol_total	CerGran_type1	CerGran_type2	CerGran_total
C709	H228	VEH	SAL	13.1382	0.873912	14.0121	8.63746	0.579604	9.21706	8.76286	1.83705	10.5999	10.2028	0.632667	10.8355	7.11686	3.3356	10.4525	11.1606	1.28096	12.4415	1.77104	2.14634	3.91738	2.383	1.73403	4.11703
C708	H223	VEH	SAL	11.5596	0	11.5596	14.2683	0	14.2683	13.8992	0.187263	14.0864	13.4973	0.903333	14.4006	13.232	0.824685	14.0567	17.9288	1.42065	19.3494	1.30218	2.03305	3.33523	4.1344	1.07173	5.4249
C706	H220	VEH	SAL	11.3545	0	11.3545	11.0959	0.487957	11.5838	9.9088	0.225445	10.1342	14.1986	0.46638	14.665	12.9829	0.645977	13.6289	18.89	2.99137	21.8813	2.39212	0.60756	2.99968	3.30269	0.45326	3.75595
C800	H246	VEH	SAL	9.47727	1.39507	10.8723	10.4212	0.799425	11.2207	11.2541	0.207668	11.4617	12.0674	0.770606	12.838	8.8205	1.53347	10.354	11.9544	2.07675	14.0312	2.43175	1.10167	3.53342	2.67665	0.852901	3.52955
C869	H258	VEH	SAL	11.4269	0	11.4269	14.9445	0.452965	15.3974	13.7835	0.57598	14.3595	14.4028	0.802984	15.2058	13.7685	1.87913	15.6476	17.1057	1.93378	19.0395	2.22091	2.20806	4.42897	3.90461	0.842688	4.74729
C707	H223	VEH	LPS	11.294	0	11.294	13.6377	0.691861	14.3296	13.7448	1.17381	14.9186	12.2649	1.71865	13.9835	10.887	2.10375	12.9907	14.4616	2.36791	16.8296	3.44813	1.62959	5.07772	4.0217	0.417691	4.4394
C705	H219	VEH	LPS	14.5866	0.780636	15.3673	10.9408	1.34337	12.2841	13.85	0.209432	14.0594	14.1121	1.16954	15.2816	13.9262	2.08122	16.0075	12.0342	2.85529	14.8895	3.48327	0.890491	4.37376	4.98258	2.40252	7.38509
C799	H243	VEH	LPS	5.74561	1.05658	6.80219	8.53668	0.241778	8.77846	10.7352	0.563798	11.299	11.7866	0	11.7866	7.30982	1.26833	8.57816	16.6152	1.4916	18.1068
C870	H265	VEH	LPS	13.1826	0	13.1826	13.8776	0	13.8776	13.6596	0.558944	14.2186	11.6227	0.389624	12.0123	9.42437	0	9.42437	28.2747	3.19276	31.4674	2.60647	0.260837	2.86731	2.93118	0.19619	3.12737
C872	H265	VEH	LPS	12.1085	0.744351	12.8528	10.7608	0.673311	11.4341	12.7516	0.733019	13.4847	12.38	0.700906	13.0809	11.8927	1.50379	13.3965	16.7021	2.63988	19.342	3.50779	1.39684	4.90463	2.99879	0.810043	3.80883
C812	H253	VPA	SAL	9.89026	0	9.89026	13.0668	0.914807	13.9816	11.758	1.12608	12.8841	11.1843	0.839371	12.0237	12.2247	1.34858	13.5733	11.636	1.17998	12.8159	3.8442	1.70751	5.55171	4.50011	3.00727	7.50738
C820	H253	VPA	SAL	16.9448	0.87634	17.8211	12.792	0.243995	13.036	9.72701	0.795518	10.5225	15.3966	2.54381	17.9404	14.5812	4.15994	18.7411	19.0538	2.48927	21.5431	4.02468	1.87264	5.89731	3.11022	0.712639	3.82286
C877	H260	VPA	SAL	12.9459	0.892533	13.8385	13.8875	0	13.8875	14.7228	0.514147	15.237	13.7952	0.642176	14.4373	12.4654	1.96628	14.4317	14.5726	3.18883	17.7614	3.83067	1.09348	4.92415	2.42738	0.922098	3.34948
C879	H255	VPA	SAL	10.0132	0	10.0132	12.2242	0.298091	12.5223	14.6604	0	14.6604	14.6435	0.610546	15.2541	10.4561	3.28321	13.7393	18.0688	2.54856	20.6173	4.032	0.817958	4.84996	3.67847	1.62728	5.30574
C721	H229	VPA	LPS	12.2345	0	12.2345	8.9499	0.75261	9.70251	11.2058	1.45115	12.657	12.7142	0.754222	13.4684	9.6628	2.69733	12.3601	13.8675	2.74637	16.6139	2.68098	1.29575	3.97673	3.5528	0.762308	4.31511
C809	H244	VPA	LPS	9.73906	1.32207	11.0611	15.0668	0.562817	15.6296	10.3145	0.313981	10.6285	13.3938	0.777575	14.1714	11.0202	1.23823	12.2585	19.7723	1.5401	21.3124	2.23599	1.37252	3.60852	3.28914	1.64669	4.93583
C811	H247	VPA	LPS	14.0681	0	14.0681	13.9872	0.878317	14.8655	15.208	0.826086	16.0341	12.3156	0	12.3156	9.24477	1.78646	11.0312	14.4554	1.51717	15.9726	2.81049	2.2763	5.08679	4.16731	0.733975	4.90129
C821	H251	VPA	LPS	14.4677	1.52985	15.9975	12.3822	1.17241	13.5546	12.6999	0.218754	12.9186	13.1603	1.12747	14.2877	13.002	1.14605	14.148	11.6621	1.36452	13.0266	3.17387	1.73699	4.91086	5.50779	0.836178	6.34397
C880	H260	VPA	LPS	10.2013	0	10.2013	9.60178	0	9.60178	11.0676	0.581578	11.6492	13.0394	0.981691	14.0211	7.56704	0.990519	8.55756	15.5521	3.69284	19.245	2.11913	0.628546	2.74768	3.53884	0.934839	4.47368

## Sheet: Sholl_CerMol_Ad
Mouse	Prenatal	Juvenile	Slide	microglia	r_mayor	r_menor	Sphericity	soma_size	area	max_radio	d10	d15	d20	d25	d30	d35	d40	d45	d50	d55	d60	d65
C705	VEH	LPS	1	a	8.61	5.27	1.63378	47.56	206.82	37.34	8	8	6	5	5	5	0	0	0	0	0	0
C705	VEH	LPS	1	b	8.5	6.95	1.22302	55.07	156.99	33.45	4	5	4	3	4	0	0	0	0	0	0	0
C705	VEH	LPS	2	a	7.1	5.34	1.32959	27.89	217.31	51.91	7	7	3	4	4	3	3	3	2	0	0	0
C705	VEH	LPS	2	b	6.74	5.01	1.34531	27.53	88.93	43.85	3	3	3	2	1	1	1	0	0	0	0	0
C705	VEH	LPS	2	c	6.95	4.3	1.61628	26.22	134.11	41.29	5	5	5	5	1	1	2	0	0	0	0	0
C705	VEH	LPS	3	a	7.26	4.09	1.77506	25.86	162.72	42.89	3	6	6	4	3	4	2	0	0	0	0	0
C705	VEH	LPS	3	b	7.73	3.32	2.32831	26.94	181.67	46.81	4	5	5	6	5	1	1	3	0	0	0	0
C706	VEH	SAL	1	a	7.7	5.41	1.42329	29.44	117.66	36.32	5	5	4	4	2	1	0	0	0	0	0	0
C706	VEH	SAL	1	b	9.08	5.1	1.78039	38.26	131.48	41.55	8	4	2	3	2	1	2	0	0	0	0	0
C706	VEH	SAL	1	c	4.04	3.01	1.34219	9.35	62.1	32.53	3	3	3	2	3	0	0	0	0	0	0	0
C706	VEH	SAL	2	a	6.87	5.31	1.29379	32.42	168.08	56.91	5	5	3	2	3	3	2	2	2	1	0	0
C706	VEH	SAL	2	b	7.23	4.77	1.51572	30.04	114.08	28.32	3	3	5	3	0	0	0	0	0	0	0	0
C706	VEH	SAL	3	a	7.65	6.14	1.24593	34.93	256.89	55.52	8	9	7	5	4	5	2	2	1	1	0	0
C707	VEH	LPS	1	a	6.3	6.61	0.953101	33.38	164.03	36.5	6	5	4	6	5	2	0	0	0	0	0	0
C707	VEH	LPS	1	b	5.89	5.97	0.9866	26.34	151.4	53.48	1	2	4	4	3	4	3	1	1	0	0	0
C707	VEH	LPS	2	a	7.1	6.04	1.1755	36.97	255.34	56.33	9	7	6	7	8	3	3	3	4	2	0	0
C707	VEH	LPS	2	b	8.44	4.15	2.03373	49.35	183.82	55.61	5	5	6	3	3	1	2	2	1	2	0	0
C707	VEH	LPS	2	c	7.36	4.86	1.5144	34.57	250.22	47.17	3	4	4	3	4	6	5	2	0	0	0	0
C707	VEH	LPS	3	a	7.06	5.26	1.34221	38.36	261.54	49.96	3	5	6	6	3	3	4	1	0	0	0	0
C707	VEH	LPS	3	b	5.51	4.02	1.37065	24.43	95.36	33.5	6	3	3	2	3	0	0	0	0	0	0	0
C707	VEH	LPS	3	c	7.05	4.57	1.54267	31.23	129.58	33.54	2	4	2	3	2	0	0	0	0	0	0	0
C708	VEH	SAL	1	a	6.71	5.44	1.23346	39.1	100.85	38.35	5	4	3	4	1	1	0	0	0	0	0	0
C709	VEH	SAL	1	a	8.92	7.56	1.17989	57.04	345.41	30.8	12	13	8	4	1	0	0	0	0	0	0	0
C709	VEH	SAL	1	b	8.67	6.1	1.42131	47.09	350.92	47.87	5	6	7	4	6	4	1	4	0	0	0	0
C709	VEH	SAL	1	c	7.02	5.4	1.3	45.61	236.74	30.91	6	5	7	6	1	0	0	0	0	0	0	0
C709	VEH	SAL	2	a	8.31	6.13	1.35563	46.79	311.71	36.74	3	5	5	3	9	5	0	0	0	0	0	0
C709	VEH	SAL	3	a	5.04	2.63	1.91635	13.99	202.85	43.94	4	5	2	6	3	4	2	0	0	0	0	0
C721	VPA	LPS	1	a	7.62	5.19	1.46821	38.66	331.02	38.86	9	9	6	4	4	1	0	0	0	0	0	0
C721	VPA	LPS	2	a	7.08	6.17	1.14749	26.82	198.84	43.92	4	6	8	3	5	4	2	0	0	0	0	0
C721	VPA	LPS	2	b	7.71	4.07	1.89435	31.59	112.89	37.93	4	6	5	2	2	3	0	0	0	0	0	0
C721	VPA	LPS	2	c	6.69	5.03	1.33002	33.86	68.3	62.77	3	3	3	2	1	1	2	1	1	1	1	0
C800	VEH	SAL	1	a	4.48	3.92	1.14286	10.24	139.89	27.86	5	7	5	1	0	0	0	0	0	0	0	0
C800	VEH	SAL	1	b	5.59	2.39	2.33891	26.89	175.26	36.54	5	5	4	5	1	1	0	0	0	0	0	0
C800	VEH	SAL	2	a	8.64	4.31	2.00464	47.29	327.58	47.3	7	8	12	5	6	3	1	1	0	0	0	0
C800	VEH	SAL	2	b	6.96	6.51	1.06912	41.87	113.39	29.34	4	4	1	3	0	0	0	0	0	0	0	0
C800	VEH	SAL	2	c	7.89	5.28	1.49432	45.22	80.49	26.3	4	5	2	2	0	0	0	0	0	0	0	0
C800	VEH	SAL	3	a	7.53	4.49	1.67706	35.07	280.19	39.55	11	10	7	9	4	3	0	0	0	0	0	0
C800	VEH	SAL	3	b	7.52	5.38	1.39777	36.84	249.45	48.08	7	9	7	5	4	2	1	1	0	0	0	0
C800	VEH	SAL	3	c	8.12	4.13	1.9661	39.01	293.78	51.41	3	6	6	7	4	3	3	3	1	0	0	0
C809	VPA	LPS	1	a	9.06	4.22	2.14692	38.5	143.41	40.36	6	8	6	5	2	1	1	0	0	0	0	0
C809	VPA	LPS	1	b	4.56	4.93	0.924949	21.81	164.86	44.79	5	2	4	6	3	2	1	0	0	0	0	0
C809	VPA	LPS	1	c	7.74	5.24	1.4771	43.49	254.99	46.09	4	9	7	6	4	4	2	2	0	0	0	0
C809	VPA	LPS	3	a	6.82	4.24	1.60849	27.18	159.86	32.6	5	7	6	5	4	0	0	0	0	0	0	0
C809	VPA	LPS	3	b	5.53	4.88	1.1332	24.67	145.43	31.61	4	2	4	5	1	0	0	0	0	0	0	0
C811	VPA	LPS	1	a	6.8	5.06	1.34387	29.92	176.55	55.67	1	3	2	1	3	3	3	1	1	1	0	0
C811	VPA	LPS	1	b	4.39	3.49	1.25788	23.48	278.11	54.37	4	4	6	7	7	5	5	2	3	0	0	0
C811	VPA	LPS	2	a	7.12	6.07	1.17298	38.38	146.27	35.3	2	3	4	4	1	1	0	0	0	0	0	0
C811	VPA	LPS	2	b	5.47	5.04	1.08532	28.37	121.47	28.05	5	2	4	2	0	0	0	0	0	0	0	0
C811	VPA	LPS	3	b	3.27	3.14	1.0414	7.75	58.05	20.6	2	3	1	0	0	0	0	0	0	0	0	0
C812	VPA	SAL	1	a	8.41	3.74	2.24866	35.76	101.32	42.47	4	3	3	3	2	1	2	0	0	0	0	0
C812	VPA	SAL	1	b	7.46	5.08	1.4685	36.83	166.4	27.3	5	6	4	1	0	0	0	0	0	0	0	0
C812	VPA	SAL	1	c	9.12	4.48	2.03571	43.51	86.41	22.25	3	4	3	0	0	0	0	0	0	0	0	0
C812	VPA	SAL	2	a	9.77	4.2	2.32619	34.57	157.47	40.95	4	4	5	4	2	1	1	0	0	0	0	0
C812	VPA	SAL	2	b	7.51	3.69	2.03523	30.16	100.01	21.03	6	2	1	0	0	0	0	0	0	0	0	0
C812	VPA	SAL	2	c	6.65	4.28	1.55374	21.93	113.72	33.41	3	3	4	2	3	0	0	0	0	0	0	0
C812	VPA	SAL	3	a	7.81	5.63	1.38721	35.28	220.18	31.22	3	5	5	5	4	0	0	0	0	0	0	0
C812	VPA	SAL	3	b	7.37	5.62	1.31139	36.24	184.52	39.33	3	5	7	3	1	1	0	0	0	0	0	0
C820	VPA	SAL	1	a	5.05	4.74	1.0654	24.43	213.14	66.01	4	5	6	6	7	5	2	1	1	1	1	1
C820	VPA	SAL	1	b	6.87	6.17	1.11345	34.92	132.56	35.17	7	4	3	3	2	1	0	0	0	0	0	0
C820	VPA	SAL	1	c	4.02	2.84	1.41549	11.56	43.27	40.36	1	3	2	1	1	1	1	0	0	0	0	0
C820	VPA	SAL	2	a	6.56	5.75	1.14087	33.21	167.48	40.4	2	6	8	5	6	2	1	0	0	0	0	0
C820	VPA	SAL	2	b	7.17	6.96	1.03017	35.52	190.73	42.13	5	7	5	6	4	1	1	0	0	0	0	0
C821	VPA	LPS	1	a	9.2	4.27	2.15457	33.97	239.96	43.36	6	3	4	8	5	3	1	0	0	0	0	0
C821	VPA	LPS	1	b	7.01	3.4	2.06176	19.9	160.09	43.4	4	4	2	2	4	2	1	0	0	0	0	0
C821	VPA	LPS	2	a	6.79	5.99	1.13356	42.2	274.65	37.94	3	7	7	7	9	1	0	0	0	0	0	0
C821	VPA	LPS	2	b	9.13	4.73	1.93023	34.8	217.55	41.48	4	4	5	4	3	3	1	0	0	0	0	0
C869	VEH	SAL	1	a	8.67	6.61	1.31165	46.62	140.78	40.94	3	2	1	1	1	3	1	0	0	0	0	0
C869	VEH	SAL	1	b	8.01	6.48	1.23611	43.75	141.14	48.7	5	4	3	1	1	1	1	2	0	0	0	0
C869	VEH	SAL	2	a	6.85	5.71	1.19965	28.04	237.46	45.68	6	9	9	3	2	3	2	1	0	0	0	0
C869	VEH	SAL	2	b	6.97	5.71	1.22067	38.86	202.18	34.73	8	5	2	3	1	0	0	0	0	0	0	0
C869	VEH	SAL	2	c	7.96	4.94	1.61134	34.45	220.65	38.87	6	5	5	3	4	6	0	0	0	0	0	0
C869	VEH	SAL	3	a	11.78	9.23	1.27627	35.64	172.93	29.97	5	2	4	3	0	0	0	0	0	0	0	0
C869	VEH	SAL	4	a	7.54	4.54	1.66079	30.28	296.59	46.08	5	11	6	3	4	2	3	2	0	0	0	0
C869	VEH	SAL	4	b	6.08	5.3	1.14717	29.92	122.54	27.41	6	3	2	1	0	0	0	0	0	0	0	0
C869	VEH	SAL	4	c	5.03	5.01	1.00399	25.86	275.73	44.09	3	3	4	6	3	4	6	0	0	0	0	0
C870	VEH	LPS	1	a	6.98	5.94	1.17508	28.01	133.39	44.19	4	5	7	7	3	4	2	0	0	0	0	0
C870	VEH	LPS	1	b	6.21	4.86	1.27778	20.86	184.77	63.53	3	4	3	4	5	2	1	1	1	2	1	0
C870	VEH	LPS	1	c	7.72	4.36	1.77064	30.51	92.26	41.58	3	3	3	2	1	2	1	0	0	0	0	0
C870	VEH	LPS	2	a	7.83	4	1.9575	27.77	80.46	21.41	4	2	1	0	0	0	0	0	0	0	0	0
C870	VEH	LPS	2	b	6.38	5.4	1.18148	29.92	184.77	44	3	5	5	8	5	2	2	0	0	0	0	0
C870	VEH	LPS	2	c	8.14	4.25	1.91529	40.05	131.24	38.01	5	5	4	1	1	1	0	0	0	0	0	0
C870	VEH	LPS	3	a	8.22	5.25	1.56571	29.92	303.86	62.4	5	7	6	7	4	6	5	2	2	2	5	0
C870	VEH	LPS	4	a	6.2	5.06	1.2253	26.34	263.57	45.97	7	6	5	7	4	5	2	1	0	0	0	0
C872	VEH	LPS	1	a	7.15	5.8	1.23276	46.85	212.07	34.25	7	5	11	7	5	0	0	0	0	0	0	0
C872	VEH	LPS	1	b	8.04	3.89	2.06684	24.31	148.65	34.98	4	5	2	3	2	0	0	0	0	0	0	0
C872	VEH	LPS	1	c	7.53	3.96	1.90152	33.14	129.46	32.68	5	5	5	5	3	0	0	0	0	0	0	0
C872	VEH	LPS	2	a	9.2	5.64	1.63121	42.08	188.82	35.95	3	4	11	3	2	2	0	0	0	0	0	0
C872	VEH	LPS	2	b	6.48	6.41	1.01092	37.9	135.42	31.67	2	3	6	4	1	0	0	0	0	0	0	0
C872	VEH	LPS	3	a	7.2	4.09	1.76039	22.41	129.81	45.39	1	2	4	2	1	1	3	1	0	0	0	0
C872	VEH	LPS	3	b	8.04	6	1.34	27.65	176.19	45.82	6	4	5	3	3	4	2	1	0	0	0	0
C872	VEH	LPS	3	c	7.11	6.5	1.09385	32.42	224.59	38.61	6	5	5	6	4	6	0	0	0	0	0	0
C872	VEH	LPS	4	a	7.5	6.4	1.17188	38.5	313.03	53.17	3	7	6	5	6	5	5	4	1	0	0	0
C872	VEH	LPS	4	b	7.82	4.68	1.67094	41.84	288.36	47.86	5	7	6	7	7	6	4	5	0	0	0	0
C872	VEH	LPS	4	c	8.76	5.73	1.5288	40.64	166.29	40.59	2	4	3	1	5	4	1	0	0	0	0	0
C877	VPA	SAL	1	a	6.09	4.9	1.24286	28.25	179.17	34.9	4	6	7	7	3	0	0	0	0	0	0	0
C877	VPA	SAL	1	b	7.12	4.52	1.57522	28.97	232.57	51.9	6	7	6	6	11	4	1	1	1	0	0	0
C877	VPA	SAL	1	c	4.58	2.51	1.8247	7.75	98.82	33.28	3	5	4	1	2	0	0	0	0	0	0	0
C877	VPA	SAL	2	a	8.85	5.94	1.4899	37.43	105.5	26.41	4	4	4	3	0	0	0	0	0	0	0	0
C877	VPA	SAL	2	b	8.03	4.53	1.77263	30.16	169.51	50.54	5	4	7	3	3	3	2	2	1	0	0	0
C877	VPA	SAL	3	a	8.98	5.91	1.51946	36.24	207.3	53.7	3	3	5	4	6	2	1	1	2	0	0	0
C877	VPA	SAL	3	b	9.01	5.47	1.64717	40.29	330.09	52.9	5	6	6	6	7	4	3	2	3	0	0	0
C877	VPA	SAL	3	c	6.93	4.98	1.39157	27.77	151.15	55.74	4	3	2	1	1	1	1	1	2	1	0	0
C879	VPA	SAL	1	a	6.28	4.2	1.49524	19.31	194.43	58.35	4	9	6	6	3	3	1	1	1	3	0	0
C879	VPA	SAL	2	a	6.64	4.81	1.38046	20.74	146.27	41.54	3	6	8	5	2	3	1	0	0	0	0	0
C879	VPA	SAL	2	b	6.26	4.14	1.51208	21.33	55.55	28.49	3	4	3	1	0	0	0	0	0	0	0	0
C879	VPA	SAL	2	c	5.62	3.16	1.77848	17.64	41.24	29.37	3	2	2	1	0	0	0	0	0	0	0	0
C879	VPA	SAL	3	a	6.94	5.7	1.21754	36.95	208.49	37.83	8	10	6	3	3	3	0	0	0	0	0	0
C879	VPA	SAL	4	a	6.63	3.49	1.89971	26.22	109.93	46.53	3	2	1	2	1	2	2	1	0	0	0	0
C880	VPA	LPS	1	a	9.39	7.27	1.29161	48.86	512.79	68.35	6	9	17	10	10	4	2	4	3	3	3	2
C880	VPA	LPS	2	a	7.8	5.68	1.37324	34.48	196.05	54.22	5	6	3	4	5	8	3	2	2	0	0	0
C880	VPA	LPS	2	b	9.11	5.86	1.55461	43.25	168.56	47.68	6	10	8	3	3	1	1	1	0	0	0	0
C880	VPA	LPS	2	c	7.33	6.12	1.19771	27.38	240.78	57.15	8	9	5	4	3	1	1	2	2	1	0	0

[truncated: 8 more sheets: Sholl_CerGran_Ad, Sholl_CerMol_Ad_Av, Sholl_CerGran_Ad_Av, Calbindin, GFAP_PD22, IBA1_PD22, GFAP_PD36, IBA1_PD36]
